# Supplementary material for: Structural and functional analysis of human pannexin 2 channel
Source: Nat Commun. 2023 Mar 27;14:1712. doi: 10.1038/s41467-023-37413-z (PMC10043284; doi:10.1038/s41467-023-37413-z)
Supplement: Supplementary file 4 — Source Data [file 41467_2023_37413_MOESM4_ESM.xlsx]

## Sheet: Fig. 1c
																		P value
								PANX2	55.2	122.4	26.6	43.1	34.35	45.6	35.8	50.4
								PANX2EM	48.2	68.9	75.52	60.83	30.32	52.38	24.48			0.9904
						Student’s t-test
						2-tails, unpaired (same variance)
						all versus PANX2, P

## Sheet: Fig. 5c
								Con						0.1 mM CBX							P value
							PANX1	14.68	7.29	9.42	4.69	10.38		6.605	4.57	5.15	3.34	3.63			0.0304
							PANX2	34.99	30.22	22.38	44.13	30.75	70.12	33.87	28.63	22.55	46.84	30.68	71.86		0.9763
			Student’s t-test
			2-tails, unpaired (same variance)
			all versus Con, P

## Sheet: Fig. 5f
								Con						75 µM DCPIB						P value
							PANX1	14.84	7.45	9.95	7.64			11.58	5.13	7.22	5.92			0.3062
							PANX2	43	49.58	40.78	47.62	51.23		16.16	26.59	23.71	27.72	21.74		<0.0001
			Student’s t-test
			2-tails, unpaired (same variance)
			all versus Con, P

## Sheet: Suppl Fig. 4b
															P value
								PANX2	43.1	34.35	45.6	40.26	30.99	42.84
								PANX2-dN	5.32	5.69	4.66	4.75	3.92		<0.0001
				Student’s t-test
				2-tails, unpaired (same variance)
				all versus PANX2, P

## Sheet: Suppl Fig. 4c
																																													P value
							PANX2	40.43	59.7	49.08	64.39	56.42	80.21	97.21	58.36	45.06	77.83	67.61	55.61	82.47	78.68	75.2	87.61	81.6	47.37	99.98	46.27	73.22	81.31	85.35	92.62	99.09	98.88	83.91	82.2	99.89	74.44	85.95	93.08	70.26	99.92	96.3	73.68	98.81
							PANX2EM	99.86	83.89	90.16	71.02	87.2	67.6	98.36	99.25	98.73	77.93	65.5	69.32	98.9	44.25	60.32	89.15	87.86	77.36	95.85	94.88	38.83	83.64	99.35	79.22	86.7	86.75	87.98	99.22	97.45	98.12	99.01	97.65						0.2439
							PANX2-dN	86.87	99.05	33.54	99.68	99.05	99.69	92.54	85.37	68.3	50.91	98.75	38.42	99.15	99.54	92.46	85.46	98.7	89.36	77.84	51.51	89.02	73.22	97.55	84.86	81.13	99.5	60.65	80.86	99.66	99.72	88.27	56.56	89.11	87.17	99.7	88.06		0.3116
							PANX2-R89A	72.12	45.22	76.09	82.12	97.71	99.73	99.65	91.6	72.5	86.75	85.8	47.36	62.19	99.71	56.75	60.07	91.16	38.79	99.93	98.81	69.69	92.45	68.83	48.08	90.63	99.13												0.9982
							PANX2-R89W	99.64	99.61	99.29	66.1	96.02	30.62	97.39	99	99.44	99.23	99.42	35.3	99.74	76.3	99.54	99.61	83.24	79.32	80.17	70.19	96.6	66.97	59.87	76.48	71.39	97.65	66.92	96.05	95.75	47.63	93.87	98.81	62.51	64.04				0.5475
							PANX2-R89E	87.3	35.1	85.34	98.13	99.33	98.9	87.38	95.6	99.2	98.3	77.39	99.02	57.08	95.44	74.77	96.22	88.26	97.19	99.12	54.08	99.16	95.08	70.3	78.68	98.83	96.46	99.63	78.72	81.98	79.63	99.23	95.99						0.0626
					One-way ANOVA
					all versus PANX2, P

## Sheet: Suppl Fig. 5a
														P value
						PANX2	1.82	1.61	1.89	1.61	1.75	1.61
						PANX2EM	2.44	2.22	1.54	1.82	1.61	1.49		0.429
		Student’s t-test
		2-tails, unpaired (same variance)
		all versus PANX2, P

## Sheet: Suppl Fig. 5b
								NaCl						P value	NaBr					P value	NaI					P value	Na-Gluconate						P value	Low NaCl						P value	NMDG-Cl						P value
							PANX2	-1.33	-0.11	1.99	1.83	-0.93	2.26		-1.86	1.63	-0.11	-1.28	-2.45		-2.68	-2.8	-3.15	-3.27	-2.09		14.72	13.2	14.13	17.99	15.43	9.81		12.13	9.93	12.85	9.7	11.46	9.7		-1.28	0.12	-0.81	-0.23	-1.16
							PANX2-EM	2.2	1.87	-0.58	-2.91	0.12	0.94	0.7387	-2.21	-2.26	-1.51	-3.27	-1.63	0.3805	-3.73	-7.53	-5.48	-2.19	-5.77	0.0517	16.3	11.98	3.97	12.97	11.57		0.226	19.04	18.22	11.81	15.3	10.17	8.65	0.147	0.82	0.35	-0.58	1.41	0.59	0.35	0.0141
			Student’s t-test
			2-tails, unpaired (same variance)
			all versus PANX2, P

## Sheet: Suppl Fig. 5c
									NaCl							NaBr					P value	NaI					P value	Na-Gluconate						P value
								PANX2	1	1	1	1	1	1		1.04	1.05	1.09	1.01	1.04		1.67	1.21	1.21	1.15	1.2		0.74	0.6	0.64	0.63	0.55	0.58
								PANX2EM	1	1	1	1	1	1		1.19	1.18	1.04	1.014	1.07	0.2079	1.2	1.38	1.21	1	1.35	0.6233	0.51	0.67	0.92	0.58	0.58		0.6966
				Student’s t-test
				2-tails, unpaired (same variance)
				all versus PANX2, P

## Sheet: Suppl Fig. 5d
																	P value
							PANX2	55.2	26.6	43.1	34.35	45.6	35.8	50.4
							PANX2-R89A	4.15	4.12	24.5	13.2	17.3	14.1	13	12.7		<0.0001
							PANX2-R89W	5.84	22.63	7.02	6.62	28.62	8.9	25.12	12.13		<0.0001
							PANX2-R89E	11.2	12.67	9.68	6.8	5.05	7.03				<0.0001
			One-way ANOVA
			all versus PANX2, P

## Sheet: Suppl Fig. 5e
														P value
							PANX2	1.8201	2.1203	1.8942	1.7653	1.8121
							PANX2-R89A	1.8319	1.32713	1.29766	1.76808	1.6185	1.70668	0.0186
							PANX2-R89W	1.01762	0.896542	0.911911	0.942059	0.842057		<0.0001
							PANX2-R89E	1.71434	1.71008	1.46802	1.80824	1.67395		0.1248
				One-way ANOVA
				all versus PANX2, P

[truncated: 2 more sheets: Suppl Fig. 6a, Suppl Fig. 6b]
